# Supplementary material for: Computed Tomography Does Not Improve Intra- and Interobserver Agreement of Hertel Radiographic Prognostic Criteria
Source: Medicina (Kaunas). 2022 Oct 19;58(10):1489. doi: 10.3390/medicina58101489 (PMC9612020; doi:10.3390/medicina58101489)
Supplement: Supplementary file 1 [file medicina-58-01489-s001.zip]

Archive with 5 entries (4 files):
- medicina-1949050-supplementary/
- medicina-1949050-supplementary/Individual folders with instructions on how to respond the survey.pdf
- medicina-1949050-supplementary/Supplementary Material Table S1.pdf
- medicina-1949050-supplementary/Supplementary Material Table S2.pdf
- medicina-1949050-supplementary/Supplementary Material Table S3.pdf
